# Supplementary material for: A peculiar new species of gall-inducing, clearwing moth (Lepidoptera, Sesiidae) associated with Cayaponia in the Atlantic Forest
Source: Zookeys. 2019 Jul 24;866:39–63. doi: 10.3897/zookeys.866.34202 (PMC6669215; doi:10.3897/zookeys.866.34202)
Supplement: XML Treatment for Neosphecia [file zookeys.866.34202-treatment3.xml]

<!DOCTYPE tp:taxon-treatment
  PUBLIC "-//TaxonX//DTD Taxonomic Treatment Publishing DTD v0 20100105//EN" "tax-treatment-NSO.dtd">
<tp:taxon-treatment xmlns:tp="http://www.plazi.org/taxpub"><tp:treatment-meta><kwd-group><label>Taxon classification</label><kwd><named-content xmlns:xlink="http://www.w3.org/1999/xlink" content-type="kingdom">Animalia</named-content></kwd><kwd><named-content xmlns:xlink="http://www.w3.org/1999/xlink" content-type="order">Lepidoptera</named-content></kwd><kwd><named-content xmlns:xlink="http://www.w3.org/1999/xlink" content-type="family">Sesiidae</named-content></kwd></kwd-group><mixed-citation publication-type="journal"><person-group><name><surname>Moreira</surname><given-names>Gilson R.P.</given-names></name><name><surname>Gorbunov</surname><given-names>Oleg G.</given-names></name><name><surname>Fochezato</surname><given-names>Júlia</given-names></name><name><surname>Gonçalves</surname><given-names>Gislene L.</given-names></name></person-group><article-title>A peculiar new species of gall-inducing, clearwing moth (<tp:taxon-name><tp:taxon-name-part taxon-name-part-type="order">Lepidoptera</tp:taxon-name-part></tp:taxon-name>, <tp:taxon-name><tp:taxon-name-part taxon-name-part-type="family">Sesiidae</tp:taxon-name-part></tp:taxon-name>) associated with <italic><tp:taxon-name><tp:taxon-name-part taxon-name-part-type="genus" reg="Cayaponia">Cayaponia</tp:taxon-name-part></tp:taxon-name></italic> in the Atlantic Forest</article-title><source>Zookeys</source><day>24</day><month>7</month><year>2019</year><volume>866</volume><fpage>39</fpage><lpage>63</lpage><pub-id pub-id-type="doi">10.3897/zookeys.866.34202</pub-id></mixed-citation></tp:treatment-meta><tp:nomenclature><tp:taxon-name>
              <object-id xmlns:xlink="http://www.w3.org/1999/xlink" content-type="arpha" xlink:type="simple">4277883d-58a8-5d4b-aa39-71e9a3402a78</object-id>
              <tp:taxon-name-part taxon-name-part-type="genus" reg="Neosphecia">Neosphecia</tp:taxon-name-part>
            </tp:taxon-name><tp:taxon-authority>Le Cerf, 1916</tp:taxon-authority><tp:taxon-status xmlns:xlink="http://www.w3.org/1999/xlink" xlink:type="simple">stat. rev.</tp:taxon-status><tp:nomenclature-citation-list><tp:nomenclature-citation><tp:taxon-name>
                  <tp:taxon-name-part taxon-name-part-type="genus" reg="Neosphecia"/>
                </tp:taxon-name><comment>“<tp:taxon-name><tp:taxon-name-part taxon-name-part-type="genus" reg="Neosphecia">Neosphecia</tp:taxon-name-part><tp:taxon-name-part taxon-name-part-type="species" reg="combusta">combusta</tp:taxon-name-part></tp:taxon-name> ♀ nov. sp.” — <xref ref-type="bibr" rid="B30">Le Cerf 1916</xref>: 9. Type species: <tp:taxon-name><tp:taxon-name-part taxon-name-part-type="genus" reg="Neosphecia">Neosphecia</tp:taxon-name-part><tp:taxon-name-part taxon-name-part-type="species" reg="combusta">combusta</tp:taxon-name-part></tp:taxon-name> Le Cerf, 1916, by original designation. </comment></tp:nomenclature-citation><tp:nomenclature-citation><tp:taxon-name>
                  <tp:taxon-name-part taxon-name-part-type="genus" reg="Neosphecia"/>
                </tp:taxon-name><comment>Dalla Torre, Strand 1925: 136 (as a distinct genus); <xref ref-type="bibr" rid="B48">Zukowsky 1936</xref>: 1247 (as a distinct genus); <xref ref-type="bibr" rid="B9">Duckworth and Eichlin 1977a</xref> (as a synonym of <tp:taxon-name><tp:taxon-name-part taxon-name-part-type="genus" reg="Melittia">Melittia</tp:taxon-name-part></tp:taxon-name>); <xref ref-type="bibr" rid="B26">Heppner and Duckworth 1981</xref>: 26 (as a synonym of <tp:taxon-name><tp:taxon-name-part taxon-name-part-type="genus" reg="Melittia">Melittia</tp:taxon-name-part></tp:taxon-name>); <xref ref-type="bibr" rid="B14">Eichlin and Duckworth 1988</xref>: 50 (as a synonym of <tp:taxon-name><tp:taxon-name-part taxon-name-part-type="genus" reg="Melittia">Melittia</tp:taxon-name-part></tp:taxon-name>); <xref ref-type="bibr" rid="B41">Pühringer and Kallies 2004</xref>: 15 (as a synonym of <tp:taxon-name><tp:taxon-name-part taxon-name-part-type="genus" reg="Melittia">Melittia</tp:taxon-name-part></tp:taxon-name>). </comment></tp:nomenclature-citation></tp:nomenclature-citation-list></tp:nomenclature><tp:treatment-sec sec-type="diagnosis" id="SECID0EP4AG"><title>Diagnosis</title><p>(after <xref ref-type="bibr" rid="B30">Le Cerf 1916</xref>: pl. 375, fig. 3137, 1917: 236). Head relatively broad; antenna fusiform without a hook distally, slightly longer than half forewing; vertex covered with hair-like scales; proboscis undeveloped. Legs with hind tibia and tarsus smoothly scaled. Forewing with transparent areas undeveloped or very small; veins R<sub>4</sub> and R<sub>5</sub> separate basally; hindwing transparent, anal lobe undeveloped or extremely small. Abdomen smooth scaled with anal tuft poorly developed.</p></tp:treatment-sec><tp:treatment-sec sec-type="Differential diagnosis" id="SECID0E44AG"><title>Differential diagnosis.</title><p>Like the two previous taxa, on the basis of the venation of the hindwing this genus belongs to the tribe <tp:taxon-name><tp:taxon-name-part taxon-name-part-type="tribe">Melittiini</tp:taxon-name-part></tp:taxon-name>. By the fusiform antenna and undeveloped proboscis this genus is closely related to the genus <italic><tp:taxon-name><tp:taxon-name-part taxon-name-part-type="genus" reg="Premelittia">Premelittia</tp:taxon-name-part></tp:taxon-name></italic> Le Cerf, 1916, stat. rev., but it can be distinguished the forewing venation (veins R<sub>4</sub> and R<sub>5</sub> shortly stalked in <italic><tp:taxon-name><tp:taxon-name-part taxon-name-part-type="genus" reg="Premelittia">Premelittia</tp:taxon-name-part></tp:taxon-name></italic> vs veins R<sub>4</sub> and R<sub>5</sub> separate basally in <italic><tp:taxon-name><tp:taxon-name-part taxon-name-part-type="genus" reg="Neosphecia">Neosphecia</tp:taxon-name-part></tp:taxon-name></italic>). <italic><tp:taxon-name><tp:taxon-name-part taxon-name-part-type="genus" reg="Neosphecia">Neosphecia</tp:taxon-name-part></tp:taxon-name></italic> differs from <italic><tp:taxon-name><tp:taxon-name-part taxon-name-part-type="genus" reg="Melittina">Melittina</tp:taxon-name-part></tp:taxon-name></italic> by the undeveloped proboscis (well developed and functional in the compared genus), shape of the antenna (strongly clavate and short, not reaching the middle of the forewing in <italic><tp:taxon-name><tp:taxon-name-part taxon-name-part-type="genus" reg="Melittina">Melittina</tp:taxon-name-part></tp:taxon-name></italic> vs fusiform, long, slightly longer than half forewing in <italic><tp:taxon-name><tp:taxon-name-part taxon-name-part-type="genus" reg="Neosphecia">Neosphecia</tp:taxon-name-part></tp:taxon-name></italic>), and the venation of the forewing (veins R<sub>4</sub> and R<sub>5</sub> long stalked in <italic><tp:taxon-name><tp:taxon-name-part taxon-name-part-type="genus" reg="Melittina">Melittina</tp:taxon-name-part></tp:taxon-name></italic> vs veins R<sub>4</sub> and R<sub>5</sub> separate basally in <italic><tp:taxon-name><tp:taxon-name-part taxon-name-part-type="genus" reg="Neosphecia">Neosphecia</tp:taxon-name-part></tp:taxon-name></italic>). From all other genera of the <tp:taxon-name><tp:taxon-name-part taxon-name-part-type="tribe">Melittiini</tp:taxon-name-part></tp:taxon-name>, including New World so-called “<tp:taxon-name><tp:taxon-name-part taxon-name-part-type="genus" reg="Melittia">Melittia</tp:taxon-name-part></tp:taxon-name>” (<xref ref-type="bibr" rid="B1">Arita and Gorbunov 1996</xref>), it differs by the shape of the antenna (clavate with a hook apically in all other <tp:taxon-name><tp:taxon-name-part taxon-name-part-type="tribe">Melittiini</tp:taxon-name-part></tp:taxon-name> vs fusiform in <italic><tp:taxon-name><tp:taxon-name-part taxon-name-part-type="genus" reg="Neosphecia">Neosphecia</tp:taxon-name-part></tp:taxon-name></italic>), completely undeveloped proboscis (vs well developed in all other <tp:taxon-name><tp:taxon-name-part taxon-name-part-type="tribe">Melittiini</tp:taxon-name-part></tp:taxon-name>), and venation of the forewing (veins R<sub>4</sub> and R<sub>5</sub> separate basally in <italic><tp:taxon-name><tp:taxon-name-part taxon-name-part-type="genus" reg="Neosphecia">Neosphecia</tp:taxon-name-part></tp:taxon-name></italic> vs veins R<sub>4</sub> and R<sub>5</sub> stalked in all genera of <tp:taxon-name><tp:taxon-name-part taxon-name-part-type="tribe">Melittiini</tp:taxon-name-part></tp:taxon-name>).</p></tp:treatment-sec><tp:treatment-sec sec-type="Composition" id="SECID0ELCBG"><title>Composition.</title><p>Currently, we include two species in this genus: <italic><tp:taxon-name><tp:taxon-name-part taxon-name-part-type="genus" reg="Neosphecia">Neosphecia</tp:taxon-name-part><tp:taxon-name-part taxon-name-part-type="species" reg="combusta">combusta</tp:taxon-name-part></tp:taxon-name></italic> Le Cerf, 1916 (type species) and <italic><tp:taxon-name><tp:taxon-name-part taxon-name-part-type="genus" reg="Neosphecia">N.</tp:taxon-name-part><tp:taxon-name-part taxon-name-part-type="species" reg="cecidogena">cecidogena</tp:taxon-name-part></tp:taxon-name></italic> sp. nov.</p></tp:treatment-sec><tp:treatment-sec sec-type="remarks" id="SECID0EHDBG"><title>Remarks.</title><p>Like the genus <italic><tp:taxon-name><tp:taxon-name-part taxon-name-part-type="genus" reg="Premelittia">Premelittia</tp:taxon-name-part></tp:taxon-name></italic> (see above), the genus name <italic><tp:taxon-name><tp:taxon-name-part taxon-name-part-type="genus" reg="Neosphecia">Neosphecia</tp:taxon-name-part></tp:taxon-name></italic> was firstly introduced in the legends of the figures as the binomen “<italic><tp:taxon-name><tp:taxon-name-part taxon-name-part-type="genus" reg="Neosphecia">Neosphecia</tp:taxon-name-part><tp:taxon-name-part taxon-name-part-type="species" reg="combusta">combusta</tp:taxon-name-part></tp:taxon-name></italic> nov. sp.” (<xref ref-type="bibr" rid="B30">Le Cerf 1916</xref>: 9). The original description of this genus was published a year later (<xref ref-type="bibr" rid="B31">Le Cerf 1917</xref>: 236). Unfortunately, it was based on a single female specimen of the type species, <italic><tp:taxon-name><tp:taxon-name-part taxon-name-part-type="genus" reg="Neosphecia">Neosphecia</tp:taxon-name-part><tp:taxon-name-part taxon-name-part-type="species" reg="combusta">combusta</tp:taxon-name-part></tp:taxon-name></italic> Le Cerf, 1916, but it is rather complete and contains <!--PageBreak -->important characters, which clearly separate this genus from <italic><tp:taxon-name><tp:taxon-name-part taxon-name-part-type="genus" reg="Melittia">Melittia</tp:taxon-name-part></tp:taxon-name></italic>. This genus was also synonymized with <italic><tp:taxon-name><tp:taxon-name-part taxon-name-part-type="genus" reg="Melittia">Melittia</tp:taxon-name-part></tp:taxon-name></italic> by <xref ref-type="bibr" rid="B9">Duckworth and Eichlin (1977a)</xref> without concrete arguments, as with the two previous genera. After careful re-examination of the description (<xref ref-type="bibr" rid="B31">Le Cerf 1917</xref>: 236) and the figure of the type species (<xref ref-type="bibr" rid="B30">Le Cerf 1916</xref>: pl. 375, fig. 3137) we conclude that <italic><tp:taxon-name><tp:taxon-name-part taxon-name-part-type="genus" reg="Neosphecia">Neosphecia</tp:taxon-name-part></tp:taxon-name></italic> is a distinct genus of the tribe <tp:taxon-name><tp:taxon-name-part taxon-name-part-type="tribe">Melittiini</tp:taxon-name-part></tp:taxon-name> and restore it from synonymy with <italic><tp:taxon-name><tp:taxon-name-part taxon-name-part-type="genus" reg="Melittia">Melittia</tp:taxon-name-part></tp:taxon-name></italic>. Besides this, we also transfer <italic><tp:taxon-name><tp:taxon-name-part taxon-name-part-type="genus" reg="Mellittia">Mellittia</tp:taxon-name-part><tp:taxon-name-part taxon-name-part-type="species" reg="combusta">combusta</tp:taxon-name-part></tp:taxon-name></italic> (Le Cerf, 1916) back to its original combination, <italic><tp:taxon-name><tp:taxon-name-part taxon-name-part-type="genus" reg="Neosphecia">Neosphecia</tp:taxon-name-part><tp:taxon-name-part taxon-name-part-type="species" reg="combusta">combusta</tp:taxon-name-part></tp:taxon-name></italic> Le Cerf, 1916.</p></tp:treatment-sec><ref-list><ref id="B30"><mixed-citation xmlns:xlink="http://www.w3.org/1999/xlink" xlink:type="simple"><person-group><name name-style="western"><surname>Le Cerf</surname><given-names>F</given-names></name></person-group> (<year>1916</year>) <article-title>Explication des planches. In: Oberthür C (Ed.</article-title><source>) Études de Lépidoptérologie Comparée</source><volume>12</volume>(<issue>1</issue>): <fpage>7</fpage>–<lpage>14</lpage>. [pls 373–381] <ext-link xlink:type="simple" ext-link-type="doi" xlink:href="10.5962/bhl.title.8792">https://doi.org/10.5962/bhl.title.8792</ext-link></mixed-citation></ref><ref id="B48"><mixed-citation xmlns:xlink="http://www.w3.org/1999/xlink" xlink:type="simple"><person-group><name name-style="western"><surname>Zukowsky</surname><given-names>B</given-names></name></person-group> (<year>1936</year>) <article-title>Family: <tp:taxon-name><tp:taxon-name-part taxon-name-part-type="family">Aegeriidae</tp:taxon-name-part></tp:taxon-name>.</article-title> In: <person-group><name name-style="western"><surname>Seitz</surname><given-names>A</given-names></name></person-group> (<role>Ed.</role>) <issue-title>, 1935–1936 Die Gross-Schmetterlinge der Erde: eine systematische Bearbeitung der bis jetzt bekannten Gross-Schmetterlinge.</issue-title><source>II Abteilung: die Gross-Schmetterlinge des Amerikanischen Faunengebietes. Bd. 6. Die amerikanischen Spinner und Schwärmer. A. Kernen Verlag, Stuttgart</source>, <fpage>1215</fpage>–<lpage>1262</lpage>. [pls 176–180, 185] <ext-link xlink:type="simple" ext-link-type="doi" xlink:href="10.5962/bhl.title.9400">https://doi.org/10.5962/bhl.title.9400</ext-link></mixed-citation></ref><ref id="B9"><mixed-citation xmlns:xlink="http://www.w3.org/1999/xlink" xlink:type="simple"><person-group><name name-style="western"><surname>Duckworth</surname><given-names>WD</given-names></name><name name-style="western"><surname>Eichlin</surname><given-names>TD</given-names></name></person-group> (<year>1977a</year>) <article-title>A classification of the <tp:taxon-name><tp:taxon-name-part taxon-name-part-type="family">Sesiidae</tp:taxon-name-part></tp:taxon-name> of America north of Mexico.</article-title><source>Occasional Papers in Entomology</source><volume>26</volume>: <fpage>1</fpage>–<lpage>54</lpage>.</mixed-citation></ref><ref id="B26"><mixed-citation xmlns:xlink="http://www.w3.org/1999/xlink" xlink:type="simple"><person-group><name name-style="western"><surname>Heppner</surname><given-names>JB</given-names></name><name name-style="western"><surname>Duckworth</surname><given-names>WD</given-names></name></person-group> (<year>1981</year>) <article-title>Classification of the Superfamily <tp:taxon-name><tp:taxon-name-part taxon-name-part-type="superfamily">Sesioidea</tp:taxon-name-part></tp:taxon-name> (<tp:taxon-name><tp:taxon-name-part taxon-name-part-type="order">Lepidoptera</tp:taxon-name-part></tp:taxon-name>: <tp:taxon-name><tp:taxon-name-part taxon-name-part-type="clade">Ditrysia</tp:taxon-name-part></tp:taxon-name>).</article-title><source>Smithsonian Contributions to Zoology</source><volume>314</volume>: <fpage>1</fpage>–<lpage>144</lpage>. <ext-link xlink:type="simple" ext-link-type="doi" xlink:href="10.5479/si.00810282.314">https://doi.org/10.5479/si.00810282.314</ext-link></mixed-citation></ref><ref id="B14"><mixed-citation xmlns:xlink="http://www.w3.org/1999/xlink" xlink:type="simple"><person-group><name name-style="western"><surname>Eichlin</surname><given-names>TD</given-names></name><name name-style="western"><surname>Duckworth</surname><given-names>WD</given-names></name></person-group> (<year>1988</year>) <source>The Moths of America North of Mexico. Fascicle 5.1. <tp:taxon-name><tp:taxon-name-part taxon-name-part-type="superfamily">Sesioidea</tp:taxon-name-part></tp:taxon-name>, <tp:taxon-name><tp:taxon-name-part taxon-name-part-type="family">Sesiidae</tp:taxon-name-part></tp:taxon-name>.</source><publisher-name>Washington</publisher-name>, <publisher-loc>DC</publisher-loc>, <size units="page">176 pp</size>.</mixed-citation></ref><ref id="B41"><mixed-citation xmlns:xlink="http://www.w3.org/1999/xlink" xlink:type="simple"><person-group><name name-style="western"><surname>Pühringer</surname><given-names>F</given-names></name><name name-style="western"><surname>Kallies</surname><given-names>A</given-names></name></person-group> (<year>2004</year>) <article-title>Provisional checklist of the <tp:taxon-name><tp:taxon-name-part taxon-name-part-type="family">Sesiidae</tp:taxon-name-part></tp:taxon-name> of the world (<tp:taxon-name><tp:taxon-name-part taxon-name-part-type="order">Lepidoptera</tp:taxon-name-part></tp:taxon-name>: <tp:taxon-name><tp:taxon-name-part taxon-name-part-type="clade">Ditrysia</tp:taxon-name-part></tp:taxon-name>).</article-title><source>Mitteilungen der Entomologischen Arbeitsgemeinschaft Salzkammergut</source><volume>4</volume>: <fpage>1</fpage>–<lpage>85</lpage>. [Updated by F. Pühringer, 2017-1- 28] <ext-link xlink:type="simple" ext-link-type="uri" xlink:href="http://www.sesiidae.net/Checklst.htm">http://www.sesiidae.net/Checklst.htm</ext-link></mixed-citation></ref><ref id="B1"><mixed-citation xmlns:xlink="http://www.w3.org/1999/xlink" xlink:type="simple"><person-group><name name-style="western"><surname>Arita</surname><given-names>Y</given-names></name><name name-style="western"><surname>Gorbunov</surname><given-names>OG</given-names></name></person-group> (<year>1996</year>) <article-title>A revision of Ferdinand Le Cerf’s clearwing moth types (<tp:taxon-name><tp:taxon-name-part taxon-name-part-type="order">Lepidoptera</tp:taxon-name-part></tp:taxon-name>, <tp:taxon-name><tp:taxon-name-part taxon-name-part-type="family">Sesiidae</tp:taxon-name-part></tp:taxon-name>), kept at the Paris Museum. I. The genus <italic><tp:taxon-name><tp:taxon-name-part taxon-name-part-type="genus">Melittia</tp:taxon-name-part></tp:taxon-name></italic> Hübner, [1819] in the Oriental and Australian Regions.</article-title><source>Japanese Journal of Systematic Entomology</source><volume>2</volume>: <fpage>137</fpage>–<lpage>187</lpage>.</mixed-citation></ref><ref id="B31"><mixed-citation xmlns:xlink="http://www.w3.org/1999/xlink" xlink:type="simple"><person-group><name name-style="western"><surname>Le Cerf</surname><given-names>F</given-names></name></person-group> (<year>1917</year>) <article-title>Contributions à l’étude des <tp:taxon-name><tp:taxon-name-part taxon-name-part-type="family">Aegeriidae</tp:taxon-name-part></tp:taxon-name>. Description et iconographie d’espèces et de formes nouvelles ou peu connues. In: Oberthür C (Ed.</article-title><source>) Études de Lépidoptérologie Comparée</source><volume>14</volume>: <fpage>137</fpage>–<lpage>388</lpage>. [pls 475–481] <ext-link xlink:type="simple" ext-link-type="doi" xlink:href="10.5962/bhl.title.8792">https://doi.org/10.5962/bhl.title.8792</ext-link></mixed-citation></ref></ref-list></tp:taxon-treatment>
