# Supplementary material for: A peculiar new species of gall-inducing, clearwing moth (Lepidoptera, Sesiidae) associated with Cayaponia in the Atlantic Forest
Source: Zookeys. 2019 Jul 24;866:39–63. doi: 10.3897/zookeys.866.34202 (PMC6669215; doi:10.3897/zookeys.866.34202)
Supplement: XML Treatment for Neosphecia cecidogena [file zookeys.866.34202-treatment4.xml]

<!DOCTYPE tp:taxon-treatment
  PUBLIC "-//TaxonX//DTD Taxonomic Treatment Publishing DTD v0 20100105//EN" "tax-treatment-NSO.dtd">
<tp:taxon-treatment xmlns:tp="http://www.plazi.org/taxpub"><tp:treatment-meta><kwd-group><label>Taxon classification</label><kwd><named-content xmlns:xlink="http://www.w3.org/1999/xlink" content-type="kingdom">Animalia</named-content></kwd><kwd><named-content xmlns:xlink="http://www.w3.org/1999/xlink" content-type="order">Lepidoptera</named-content></kwd><kwd><named-content xmlns:xlink="http://www.w3.org/1999/xlink" content-type="family">Sesiidae</named-content></kwd></kwd-group><mixed-citation publication-type="journal"><person-group><name><surname>Moreira</surname><given-names>Gilson R.P.</given-names></name><name><surname>Gorbunov</surname><given-names>Oleg G.</given-names></name><name><surname>Fochezato</surname><given-names>Júlia</given-names></name><name><surname>Gonçalves</surname><given-names>Gislene L.</given-names></name></person-group><article-title>A peculiar new species of gall-inducing, clearwing moth (<tp:taxon-name><tp:taxon-name-part taxon-name-part-type="order">Lepidoptera</tp:taxon-name-part></tp:taxon-name>, <tp:taxon-name><tp:taxon-name-part taxon-name-part-type="family">Sesiidae</tp:taxon-name-part></tp:taxon-name>) associated with <italic><tp:taxon-name><tp:taxon-name-part taxon-name-part-type="genus" reg="Cayaponia">Cayaponia</tp:taxon-name-part></tp:taxon-name></italic> in the Atlantic Forest</article-title><source>Zookeys</source><day>24</day><month>7</month><year>2019</year><volume>866</volume><fpage>39</fpage><lpage>63</lpage><pub-id pub-id-type="doi">10.3897/zookeys.866.34202</pub-id></mixed-citation></tp:treatment-meta><tp:nomenclature><tp:taxon-name>
              <object-id xmlns:xlink="http://www.w3.org/1999/xlink" content-type="arpha" xlink:type="simple">351a3a7e-6a57-5a5a-b092-2de77cb8b1cc</object-id>
              <tp:taxon-name-part taxon-name-part-type="genus" reg="Neosphecia">Neosphecia</tp:taxon-name-part>
              <tp:taxon-name-part taxon-name-part-type="species" reg="cecidogena">cecidogena</tp:taxon-name-part>
              <object-id xmlns:xlink="http://www.w3.org/1999/xlink" content-type="zoobank" xlink:type="simple">http://zoobank.org/116E59F8-44F9-4F1A-9CAD-6C32C068E4E4</object-id>
            </tp:taxon-name><tp:taxon-authority>Moreira &amp; Gorbunov</tp:taxon-authority><tp:taxon-status xmlns:xlink="http://www.w3.org/1999/xlink" xlink:type="simple">sp. nov.</tp:taxon-status><xref ref-type="fig" rid="F2">Figs 2</xref><xref ref-type="fig" rid="F3">, 3</xref><xref ref-type="fig" rid="F4">, 4</xref><xref ref-type="fig" rid="F5">, 5</xref><xref ref-type="fig" rid="F6">, 6</xref><xref ref-type="fig" rid="F7">, 7</xref><xref ref-type="fig" rid="F8">, 8</xref><xref ref-type="fig" rid="F9">, 9</xref></tp:nomenclature><tp:treatment-sec sec-type="description" id="SECID0EHJBG"><title>Description.</title><p><bold>Male</bold> (holotype) (Fig. <xref ref-type="fig" rid="F2">2A–D</xref>). Alar expanse 23.1 mm; body length 10.8 mm; forewing 10.5 mm; antenna 5.8 mm.</p><fig id="F2" position="float" orientation="portrait"><object-id xmlns:xlink="http://www.w3.org/1999/xlink" content-type="doi" xlink:type="simple">10.3897/zookeys.866.34202.figure2</object-id><object-id xmlns:xlink="http://www.w3.org/1999/xlink" content-type="arpha" xlink:type="simple">51990aaa-af93-5161-9434-4c5015886932</object-id><label>Figure 2.</label><caption><p>Pinned-dried <italic><tp:taxon-name><tp:taxon-name-part taxon-name-part-type="genus" reg="Neosphecia">Neosphecia</tp:taxon-name-part><tp:taxon-name-part taxon-name-part-type="species" reg="cecidogena">cecidogena</tp:taxon-name-part></tp:taxon-name></italic> adults, with corresponding heads in detail <bold>A–D</bold> male (holotype, <abbrev xmlns:xlink="http://www.w3.org/1999/xlink" content-type="institution" xlink:title="Laboratório de Morfologia e Comportamento de Insetos, Universidade Federal do Rio Grande do Sul, Porto Alegre, Rio Grande do Sul, Brazil" id="ABBRID0EIKBG" xlink:type="simple">LMCI</abbrev> 319-83) <bold>E–H</bold> female (paratype, <abbrev xmlns:xlink="http://www.w3.org/1999/xlink" content-type="institution" xlink:title="Laboratório de Morfologia e Comportamento de Insetos, Universidade Federal do Rio Grande do Sul, Porto Alegre, Rio Grande do Sul, Brazil" id="ABBRID0EPKBG" xlink:type="simple">LMCI</abbrev> 319-85); dorsal (<bold>A, C, E, G</bold>), ventral (<bold>B, F</bold>) and lateral (<bold>D, H</bold>) views. Scale bars = 0.5mm (<bold>C, D, G, H</bold>); 4mm (<bold>A, B, E, F</bold>).</p></caption><graphic xmlns:xlink="http://www.w3.org/1999/xlink" xlink:href="zookeys-866-039-g002.jpg" position="float" orientation="portrait" xlink:type="simple" id="oo_319544.jpg"><uri content-type="original_file" xlink:type="simple">https://binary.pensoft.net/fig/319544</uri></graphic></fig><p>Head with antenna dark brown to black dorso-externally and yellow ventro-externally; scapus yellow and narrowly lined with dark brown dorsally; frons entirely dark brown with purple-blue sheen; vertex black with dark-blue sheen and an admixture of individual white and yellow hair-like scales; proboscis completely undeveloped; labial palpus dark brown to black with an admixture of yellow scales dorsally and white, long, hair-like scales ventrally in distal half; occipital black with a few white scales dorsally.</p><p>Thorax with patagia dark brown to black with a small, yellow, transverse spot anterior-ventrally; tegula dark brown to black with yellow, hair-like scales distally; mesothorax entirely dark brown to black; metathorax dark brown to black with two tufts of yellow, hair-like scales laterally; thorax laterally dark gray-brown with bronze-violet sheen. Legs with neck plate dark brown to black; fore coxa dark brown to black with a narrow, yellow exterior margin; hind tibia dark yellow with an admixture of black elongated scales on basal half; spurs dark yellow with golden sheen and a few black scales exterior-basally; hind tarsus dark yellow with a dense admixture of elongated black scales dorso-externally. Forewing: dorsally dark brown with dark-violet sheen and an admixture of individual yellow-orange scales, more dense distally and at anal margin; transparent areas present but very small: anterior and posterior ones very narrow, external one divided into two very short cells; cilia dark brown to black with dark violet-purple sheen. Hindwing transparent; veins broadly covered with dark brown and a few yellow-orange scales; discal spot undeveloped; outer margin about as broad as cilia, dark yellow and narrowly dark brown distally; cilia dark brown with dark violet sheen.</p><p>Abdomen including anal tuft black with dark blue sheen and a few yellow scales at base of second tergite.</p><p><bold><italic>Male genitalia</italic></bold> (Fig. <xref ref-type="fig" rid="F3">3A–D</xref>). Tegumen-uncus complex relatively broad; uncus bilobed distally, with a relatively large semi-oval plate of strong, short, pointed setae internally on each side distally; gnathos rather small, membranous, with a small, narrow, slightly sclerotized plate medio-basally; valva broad, subrectangular, with dorsal margin <!--PageBreak --><!--PageBreak --><!--PageBreak -->concave mesally and rounded distally; distal field of setae not developed; setae of medial field restricted to a path on ventro-distal margin; ventral lobe relatively broad on 2/3 basal section, narrowed distally; saccus narrow, ca 0.7 valva in length; aedeagus tubiform, narrowed distally, ca 1.3× valva length; vesica with numerous minute cornuti.</p><fig id="F3" position="float" orientation="portrait"><object-id xmlns:xlink="http://www.w3.org/1999/xlink" content-type="doi" xlink:type="simple">10.3897/zookeys.866.34202.figure3</object-id><object-id xmlns:xlink="http://www.w3.org/1999/xlink" content-type="arpha" xlink:type="simple">d9250f84-baf9-5c93-ba3e-27761ea5405c</object-id><label>Figure 3.</label><caption><p><italic><tp:taxon-name><tp:taxon-name-part taxon-name-part-type="genus" reg="Neosphecia">Neosphecia</tp:taxon-name-part><tp:taxon-name-part taxon-name-part-type="species" reg="cecidogena">cecidogena</tp:taxon-name-part></tp:taxon-name></italic> genitalia morphology under light microscopy <bold>A</bold> male (<abbrev xmlns:xlink="http://www.w3.org/1999/xlink" content-type="institution" xlink:title="Laboratório de Morfologia e Comportamento de Insetos, Universidade Federal do Rio Grande do Sul, Porto Alegre, Rio Grande do Sul, Brazil" id="ABBRID0EKMBG" xlink:type="simple">LMCI</abbrev> 319-84), general, ventral view (unrolled preparation, sensu <xref ref-type="bibr" rid="B38">Pitkin 1986</xref>; aedeagus omitted) <bold>B</bold> right half of the tegumen-uncus complex, mesal (pointed by closed arrow in <bold>A</bold> asterisk indicates anal tube) <bold>C</bold> distal portion of left valva in detail (enlarged area marked with a rectangle in <bold>A</bold>), ventral <bold>D</bold> aedeagus, lateral <bold>E</bold> female (<abbrev xmlns:xlink="http://www.w3.org/1999/xlink" content-type="institution" xlink:title="Laboratório de Morfologia e Comportamento de Insetos, Universidade Federal do Rio Grande do Sul, Porto Alegre, Rio Grande do Sul, Brazil" id="ABBRID0E6MBG" xlink:type="simple">LMCI</abbrev> 306-19), general, ventral (open arrow points to missing distal portion of the right anterior apophysis, broken off during preparation). Scale bars = 0.1 mm (<bold>B–D</bold>); 0.3 mm (<bold>A, E</bold>).</p></caption><graphic xmlns:xlink="http://www.w3.org/1999/xlink" xlink:href="zookeys-866-039-g003.jpg" position="float" orientation="portrait" xlink:type="simple" id="oo_319545.jpg"><uri content-type="original_file" xlink:type="simple">https://binary.pensoft.net/fig/319545</uri></graphic></fig><p><bold>Female</bold> (paratype) (Fig. <xref ref-type="fig" rid="F2">2E–H</xref>). Antenna with more broad yellow stripe ventro-externally; vertex with more numerous white hair-like scales; labial palpus with more numerous yellow scales dorsally; patagia with more yellow scales anteriorly; legs with more numerous yellow scales; both tergites 4 and 5 with a sparse, dark yellow stripe medially. Color patterns otherwise as in male.</p><p><bold><italic>Female genitalia</italic></bold> (Fig. <xref ref-type="fig" rid="F3">3E</xref>). Papillae anales membranous, covered with short and a few long setae; eighth tergite relatively broad with relatively long setae distally; posterior apophyses about 1.2× longer than anterior apophyses; ostium bursae opening near posterior margin of sternite seven, slightly funnel-shaped; antrum membranous, narrow and short; ductus bursae narrow, slightly broadened medially, about as long as anterior apophyses; corpus bursae membranous, elongate-ovoid, ca 1.5× as long as anterior apophyses, without signum.</p></tp:treatment-sec><tp:treatment-sec sec-type="Individual variability" id="SECID0EAOBG"><title>Individual variability.</title><p>The type series practically invariable in individual size and in the coloration of various parts of the body and wings.</p></tp:treatment-sec><tp:treatment-sec sec-type="Differential diagnosis" id="SECID0EFOBG"><title>Differential diagnosis.</title><p>This new species looks like <italic><tp:taxon-name><tp:taxon-name-part taxon-name-part-type="genus" reg="Melittina">Melittina</tp:taxon-name-part><tp:taxon-name-part taxon-name-part-type="species" reg="nigra">nigra</tp:taxon-name-part></tp:taxon-name></italic> Le Cerf, 1917 (type locality: “Brésil, ex E. Le Moult, Coll. F. Le Cerf”; <xref ref-type="bibr" rid="B31">Le Cerf 1917</xref>: 240), from which it can be easily distinguished by the absence of the proboscis (well developed in <italic><tp:taxon-name><tp:taxon-name-part taxon-name-part-type="genus" reg="Melittina">M.</tp:taxon-name-part><tp:taxon-name-part taxon-name-part-type="species" reg="nigra">nigra</tp:taxon-name-part></tp:taxon-name></italic>) and poorly developed transparent areas of the forewing (large, well developed, external transparent area divided into seven cells between veins R<sub>3</sub>–CuA<sub>2</sub> in <italic><tp:taxon-name><tp:taxon-name-part taxon-name-part-type="genus" reg="Melittina">M.</tp:taxon-name-part><tp:taxon-name-part taxon-name-part-type="species" reg="nigra">nigra</tp:taxon-name-part></tp:taxon-name></italic>; compare Fig. <xref ref-type="fig" rid="F2">2</xref> with <xref ref-type="bibr" rid="B31">Le Cerf 1917</xref>: pl. 477, fig. 3933). From <italic><tp:taxon-name><tp:taxon-name-part taxon-name-part-type="genus" reg="Neosphecia">N.</tp:taxon-name-part><tp:taxon-name-part taxon-name-part-type="species" reg="combusta">combusta</tp:taxon-name-part></tp:taxon-name></italic> Le Cerf, 1916 (type locality: “Bolivie, Cochabamba, Yunga del Espiritu-Santo; ex P. Germain (1888–1889)”; <xref ref-type="bibr" rid="B30">Le Cerf 1916</xref>: 9) this new species differs by the presence of transparent areas of the forewing (completely opaque in <italic><tp:taxon-name><tp:taxon-name-part taxon-name-part-type="genus" reg="Neosphecia">N.</tp:taxon-name-part><tp:taxon-name-part taxon-name-part-type="species" reg="combusta">combusta</tp:taxon-name-part></tp:taxon-name></italic>), by the coloration of the abdomen (dorsally tergite 3 with a narrow yellow stripe anteriorly in <italic><tp:taxon-name><tp:taxon-name-part taxon-name-part-type="genus" reg="Neosphecia">N.</tp:taxon-name-part><tp:taxon-name-part taxon-name-part-type="species" reg="combusta">combusta</tp:taxon-name-part></tp:taxon-name></italic>), and by the coloration of the hind tarsus (dark brown to black in the compared species; compare Fig. <xref ref-type="fig" rid="F2">2</xref> with <xref ref-type="bibr" rid="B30">Le Cerf 1916</xref>: pl. 375, fig. 3137). <italic><tp:taxon-name><tp:taxon-name-part taxon-name-part-type="genus" reg="Neosphecia">Neosphecia</tp:taxon-name-part><tp:taxon-name-part taxon-name-part-type="species" reg="cecidogena">cecidogena</tp:taxon-name-part></tp:taxon-name></italic> sp. nov. cannot be confused with any other <tp:taxon-name><tp:taxon-name-part taxon-name-part-type="tribe">Melittiini</tp:taxon-name-part></tp:taxon-name> of the Neotropical region by its generic characters.</p><!--PageBreak --></tp:treatment-sec><tp:treatment-sec sec-type="etymology" id="SECID0E1RBG"><title>Etymology.</title><p>The species name, an adjective, is derived from a composition between the Portuguese “Cecidia” (a gall) and the suffix <italic>gena</italic> (derived from the Latin verb “gigno”, be born). Thus, the epithet refers to the cecidogenous habit of the new described clearwing moth.</p></tp:treatment-sec><tp:treatment-sec sec-type="material" id="SECID0ECSBG"><title>Material examined.</title><p>All specimens were either dissected or reared from galls associated with <italic><tp:taxon-name><tp:taxon-name-part taxon-name-part-type="genus" reg="Cayaponia">Cayaponia</tp:taxon-name-part><tp:taxon-name-part taxon-name-part-type="species" reg="pilosa">pilosa</tp:taxon-name-part></tp:taxon-name></italic> (Vell.) Cogn. (<tp:taxon-name><tp:taxon-name-part taxon-name-part-type="family">Cucurbitaceae</tp:taxon-name-part></tp:taxon-name>), from the Centro de Pesquisas e Conservação da Natureza Pró-Mata (CPCN Pró-Mata, <named-content xmlns:xlink="http://www.w3.org/1999/xlink" content-type="dwc:verbatimCoordinates" xlink:type="simple"><named-content content-type="geo-json" specific-use="{&#34;type&#34;:&#34;Point&#34;,&#34;coordinates&#34;:[-50.166944,-29.476667]}" id="NCID0E2SBG" xlink:type="simple">29°28'36"S, 50°10'01"W</named-content></named-content>, São Francisco de Paula Municipality, Rio Grande do Sul State (RS), Brazil; 04–06.IV.2014, G.R.P. Moreira &amp; R. Brito legs., <abbrev xmlns:xlink="http://www.w3.org/1999/xlink" content-type="institution" xlink:title="Laboratório de Morfologia e Comportamento de Insetos, Universidade Federal do Rio Grande do Sul, Porto Alegre, Rio Grande do Sul, Brazil" id="ABBRID0EATBG" xlink:type="simple">LMCI</abbrev> 263; 21–24.VI.2016, G.R.P. Moreira, R. Brito, J. Fochezato legs, <abbrev xmlns:xlink="http://www.w3.org/1999/xlink" content-type="institution" xlink:title="Laboratório de Morfologia e Comportamento de Insetos, Universidade Federal do Rio Grande do Sul, Porto Alegre, Rio Grande do Sul, Brazil" id="ABBRID0EFTBG" xlink:type="simple">LMCI</abbrev> 306; 28–30.VI.2017, G.R.P. Moreira and J. Fochezato legs., <abbrev xmlns:xlink="http://www.w3.org/1999/xlink" content-type="institution" xlink:title="Laboratório de Morfologia e Comportamento de Insetos, Universidade Federal do Rio Grande do Sul, Porto Alegre, Rio Grande do Sul, Brazil" id="ABBRID0EKTBG" xlink:type="simple">LMCI</abbrev> 319; 01–02.VIII.2017, G.R.P. Moreira and J. Fochezato, <abbrev xmlns:xlink="http://www.w3.org/1999/xlink" content-type="institution" xlink:title="Laboratório de Morfologia e Comportamento de Insetos, Universidade Federal do Rio Grande do Sul, Porto Alegre, Rio Grande do Sul, Brazil" id="ABBRID0EPTBG" xlink:type="simple">LMCI</abbrev> 320; 20–23.III.2018, G.R.P. Moreira, V. Becker, A. Moser, R. Brito &amp; J. Fochezato legs., <abbrev xmlns:xlink="http://www.w3.org/1999/xlink" content-type="institution" xlink:title="Laboratório de Morfologia e Comportamento de Insetos, Universidade Federal do Rio Grande do Sul, Porto Alegre, Rio Grande do Sul, Brazil" id="ABBRID0EUTBG" xlink:type="simple">LMCI</abbrev> 326.</p><p><bold>Type material</bold> (all pinned-dried adults). <italic>Holotype</italic>: ♂ <abbrev xmlns:xlink="http://www.w3.org/1999/xlink" content-type="institution" xlink:title="Laboratório de Morfologia e Comportamento de Insetos, Universidade Federal do Rio Grande do Sul, Porto Alegre, Rio Grande do Sul, Brazil" id="ABBRID0E6TBG" xlink:type="simple">LMCI</abbrev> 319-83; <italic>Paratypes</italic>: 1♂, <abbrev xmlns:xlink="http://www.w3.org/1999/xlink" content-type="institution" xlink:title="Laboratório de Morfologia e Comportamento de Insetos, Universidade Federal do Rio Grande do Sul, Porto Alegre, Rio Grande do Sul, Brazil" id="ABBRID0EGUBG" xlink:type="simple">LMCI</abbrev> 319-84, with genitalia preparation on slide; 1♀, <abbrev xmlns:xlink="http://www.w3.org/1999/xlink" content-type="institution" xlink:title="Laboratório de Morfologia e Comportamento de Insetos, Universidade Federal do Rio Grande do Sul, Porto Alegre, Rio Grande do Sul, Brazil" id="ABBRID0ELUBG" xlink:type="simple">LMCI</abbrev> 263-52, with genitalia preparation on slide; 1♀, <abbrev xmlns:xlink="http://www.w3.org/1999/xlink" content-type="institution" xlink:title="Laboratório de Morfologia e Comportamento de Insetos, Universidade Federal do Rio Grande do Sul, Porto Alegre, Rio Grande do Sul, Brazil" id="ABBRID0EQUBG" xlink:type="simple">LMCI</abbrev> 319-82, donated to <abbrev xmlns:xlink="http://www.w3.org/1999/xlink" content-type="institution" xlink:title="Museu de Ciências e Tecnologia da Pontifícia Universidade Católica do Rio Grande do Sul, Porto Alegre, Rio Grande do Sul, Brazil" id="ABBRID0EVUBG" xlink:type="simple">MCTP</abbrev> (64103); 1♀, <abbrev xmlns:xlink="http://www.w3.org/1999/xlink" content-type="institution" xlink:title="Laboratório de Morfologia e Comportamento de Insetos, Universidade Federal do Rio Grande do Sul, Porto Alegre, Rio Grande do Sul, Brazil" id="ABBRID0E1UBG" xlink:type="simple">LMCI</abbrev> 319-85.</p><p><bold>Non-type material.</bold> Adults (pinned-dried): 1♂, with genitalia preparation on slide, <abbrev xmlns:xlink="http://www.w3.org/1999/xlink" content-type="institution" xlink:title="Laboratório de Morfologia e Comportamento de Insetos, Universidade Federal do Rio Grande do Sul, Porto Alegre, Rio Grande do Sul, Brazil" id="ABBRID0EDVBG" xlink:type="simple">LMCI</abbrev> 319-81; 1♀, with genitalia preparation on slide, <abbrev xmlns:xlink="http://www.w3.org/1999/xlink" content-type="institution" xlink:title="Laboratório de Morfologia e Comportamento de Insetos, Universidade Federal do Rio Grande do Sul, Porto Alegre, Rio Grande do Sul, Brazil" id="ABBRID0EIVBG" xlink:type="simple">LMCI</abbrev> 306-19. Immature stages (fixed in Dietrich’s fluid and preserved in 70% ethanol): ca 30 eggs, dissected from female during genitalia preparation, <abbrev xmlns:xlink="http://www.w3.org/1999/xlink" content-type="institution" xlink:title="Laboratório de Morfologia e Comportamento de Insetos, Universidade Federal do Rio Grande do Sul, Porto Alegre, Rio Grande do Sul, Brazil" id="ABBRID0ENVBG" xlink:type="simple">LMCI</abbrev> 263-52b; 2 last instar larvae (<abbrev xmlns:xlink="http://www.w3.org/1999/xlink" content-type="institution" xlink:title="Laboratório de Morfologia e Comportamento de Insetos, Universidade Federal do Rio Grande do Sul, Porto Alegre, Rio Grande do Sul, Brazil" id="ABBRID0ESVBG" xlink:type="simple">LMCI</abbrev> 263-49 and 326-148); 2 pupae (<abbrev xmlns:xlink="http://www.w3.org/1999/xlink" content-type="institution" xlink:title="Laboratório de Morfologia e Comportamento de Insetos, Universidade Federal do Rio Grande do Sul, Porto Alegre, Rio Grande do Sul, Brazil" id="ABBRID0EXVBG" xlink:type="simple">LMCI</abbrev> 263-51 and 309-02); 12 dis<!--PageBreak -->sected, mature galls (<abbrev xmlns:xlink="http://www.w3.org/1999/xlink" content-type="institution" xlink:title="Laboratório de Morfologia e Comportamento de Insetos, Universidade Federal do Rio Grande do Sul, Porto Alegre, Rio Grande do Sul, Brazil" id="ABBRID0E5VBG" xlink:type="simple">LMCI</abbrev> 263-35); 5 empty, senescent galls with pupal exuviae (<abbrev xmlns:xlink="http://www.w3.org/1999/xlink" content-type="institution" xlink:title="Laboratório de Morfologia e Comportamento de Insetos, Universidade Federal do Rio Grande do Sul, Porto Alegre, Rio Grande do Sul, Brazil" id="ABBRID0EDWBG" xlink:type="simple">LMCI</abbrev> 319-86). Also, 6 last instar larvae, preserved in 100% ethanol at −20 °C, used for DNA extraction (4 specimens, <abbrev xmlns:xlink="http://www.w3.org/1999/xlink" content-type="institution" xlink:title="Laboratório de Morfologia e Comportamento de Insetos, Universidade Federal do Rio Grande do Sul, Porto Alegre, Rio Grande do Sul, Brazil" id="ABBRID0EIWBG" xlink:type="simple">LMCI</abbrev> 263-33; 2 specimens, 326-146), and 2 last instar larvae preparations, mounted in Canada balsam on a slide (<abbrev xmlns:xlink="http://www.w3.org/1999/xlink" content-type="institution" xlink:title="Laboratório de Morfologia e Comportamento de Insetos, Universidade Federal do Rio Grande do Sul, Porto Alegre, Rio Grande do Sul, Brazil" id="ABBRID0ENWBG" xlink:type="simple">LMCI</abbrev> 263-42, 43).</p></tp:treatment-sec><tp:treatment-sec sec-type="description" id="SECID0ESWBG"><title>Description of immature stages.</title><p><bold>Eggs</bold> (Fig. <xref ref-type="fig" rid="F4">4</xref>): light brown, obovoid, with the anterior end slightly flattened; maximum length (average ± standard deviation) = 0.05 ± 0.01 mm, maximum width = 0.39 ± 0.01 mm, <italic>n</italic> = 6. Surface of chorion with faint carenae, delimiting irregular, mostly hexagonal cells and minutely pitted, forming a continuous meshwork-like plastron (sensu <xref ref-type="bibr" rid="B27">Hinton 1981</xref>), except for the anterior end where corresponding holes are sparse. Micropylar area on anterior pole, consisting of a subtrapezoidal indentation in the center, which is surrounded by a rosette of about 20 subpentagonal cells that increase in size centrifugally.</p><fig id="F4" position="float" orientation="portrait"><object-id xmlns:xlink="http://www.w3.org/1999/xlink" content-type="doi" xlink:type="simple">10.3897/zookeys.866.34202.figure4</object-id><object-id xmlns:xlink="http://www.w3.org/1999/xlink" content-type="arpha" xlink:type="simple">d3d57baf-029c-53ce-95cc-1a91ccfe2327</object-id><label>Figure 4.</label><caption><p>Egg of <italic><tp:taxon-name><tp:taxon-name-part taxon-name-part-type="genus" reg="Neosphecia">Neosphecia</tp:taxon-name-part><tp:taxon-name-part taxon-name-part-type="species" reg="cecidogena">cecidogena</tp:taxon-name-part></tp:taxon-name></italic> under scanning electron microscopy <bold>A</bold> general view <bold>B</bold> chorion in detail <bold>C</bold> micropyle area. Scale bars: 100, 15, 20 µm, respectively.</p></caption><graphic xmlns:xlink="http://www.w3.org/1999/xlink" xlink:href="zookeys-866-039-g004.jpg" position="float" orientation="portrait" xlink:type="simple" id="oo_319546.jpg"><uri content-type="original_file" xlink:type="simple">https://binary.pensoft.net/fig/319546</uri></graphic></fig><p><bold>Last instar larva</bold> (Figs <xref ref-type="fig" rid="F5">5</xref>, <xref ref-type="fig" rid="F6">6</xref>, <xref ref-type="fig" rid="F9">9D</xref>): head capsule width (average ± standard deviation) = 2.39 ± 0.06 mm; body length = 10.34 ±2.45 mm, <italic>n</italic> = 4. Body light yellow; head tan-brown, with a clearer, dorsal, irregularly shaped area, covering the frontoclypeus, adfrontal area and adjacent portions; this area projects latero-posteriorly, ending close to the posterior margin of the head. Prothoracic shield slightly melanized except for a pair of faint patches formed by pigmented spots, located mesally on posterior margin. Anal plate and prothoracic legs not melanized (Figs <xref ref-type="fig" rid="F5">5C, D</xref>, <xref ref-type="fig" rid="F9">9D</xref>). Setae mostly reduced in size, on pinacula (Fig. <xref ref-type="fig" rid="F6">6G, K</xref>) that are inconspicuous under light microscopy (same color as body) (Fig. <xref ref-type="fig" rid="F5">5C–E</xref>). Head: wider than long, with lateral margins convex, slightly hypognathus; frontoclypeus subtriangular, higher than wide, extending to three-quarters of epicranial notch; ecdysial line weakly defined, reaching close to epicranial notch and delimiting a narrow adfrontal area (Fig. <xref ref-type="fig" rid="F5">5A–D</xref>). Six poorly developed, laterally located stemmata (Fig. <xref ref-type="fig" rid="F6">6A, C</xref>). Antennae (Fig. <xref ref-type="fig" rid="F6">6B</xref>) two-segmented; basal segment with four sensilla on distal margin, two short and stout, one minute and one long, ca 10× the length of the others; distal segment much thinner and shorter, bearing three short sensilla on distal margin. Labrum slightly bilobed, with three pairs of setae laterally on distal margin, and one pair centrally on proximal base. Mandible well developed, with four cusps along distal margin and two small setae mesally on external surface. Maxilla (Fig. <xref ref-type="fig" rid="F6">6D, E</xref>) with palpus and galea well developed. Spinneret short, conical (Fig. <xref ref-type="fig" rid="F6">6D, E</xref>). Labial palpus (Fig. <xref ref-type="fig" rid="F6">6E</xref>) bisegmented; distal segment thinner and shorter, with well-developed apical seta. Thorax (T) and abdomen (A): integument covered with microtrichia, except on pinacula (Fig. <xref ref-type="fig" rid="F6">6G, K, L</xref>). Thoracic legs well developed, with stout tarsal claw (Fig. <xref ref-type="fig" rid="F6">6H, I</xref>). Circular spiracles with slightly elevated peritreme, laterally on T1, A1–8. Abdominal pseudopodia absent, replaced by pairs of ambulatory calli (Fig. <xref ref-type="fig" rid="F6">6L</xref>) on A3–6 and A10, without crochets.</p><fig id="F5" position="float" orientation="portrait"><object-id xmlns:xlink="http://www.w3.org/1999/xlink" content-type="doi" xlink:type="simple">10.3897/zookeys.866.34202.figure5</object-id><object-id xmlns:xlink="http://www.w3.org/1999/xlink" content-type="arpha" xlink:type="simple">b5f2a610-44b7-53e9-8bd9-060500fd3cac</object-id><label>Figure 5.</label><caption><p><italic><tp:taxon-name><tp:taxon-name-part taxon-name-part-type="genus" reg="Neosphecia">Neosphecia</tp:taxon-name-part><tp:taxon-name-part taxon-name-part-type="species" reg="cecidogena">cecidogena</tp:taxon-name-part></tp:taxon-name></italic> last larval instar under light microscopy <bold>A</bold> cephalic chaetotaxy, frontal view <bold>B</bold> thoracic and abdominal chaetotaxy, lateral <bold>C, D</bold> head in detail, anterior and lateral, respectively. <bold>E</bold> last abdominal segments in detail, dorsal. Scale bars: 200 µm (<bold>A, D</bold>); 0.4 mm (<bold>E</bold>); 0.5 mm (<bold>C</bold>); 1 mm (<bold>B</bold>).</p></caption><graphic xmlns:xlink="http://www.w3.org/1999/xlink" xlink:href="zookeys-866-039-g005.jpg" position="float" orientation="portrait" xlink:type="simple" id="oo_319547.jpg"><uri content-type="original_file" xlink:type="simple">https://binary.pensoft.net/fig/319547</uri></graphic></fig><fig id="F6" position="float" orientation="portrait"><object-id xmlns:xlink="http://www.w3.org/1999/xlink" content-type="doi" xlink:type="simple">10.3897/zookeys.866.34202.figure6</object-id><object-id xmlns:xlink="http://www.w3.org/1999/xlink" content-type="arpha" xlink:type="simple">75a8309c-1796-50b9-a1bf-e79bd67b6b56</object-id><label>Figure 6.</label><caption><p>Morphology of <italic><tp:taxon-name><tp:taxon-name-part taxon-name-part-type="genus" reg="Neosphecia">Neosphecia</tp:taxon-name-part><tp:taxon-name-part taxon-name-part-type="species" reg="cecidogena">cecidogena</tp:taxon-name-part></tp:taxon-name></italic> last larval instar under scanning electron microscopy <bold>A</bold> head, antero-dorsal view <bold>B</bold> antenna, anterior <bold>C</bold> stemmata, lateral <bold>D</bold> maxillae and labium, ventral <bold>E</bold> spineret, lateral <bold>F</bold> prothoracic shield, dorsal <bold>G</bold> meso- and metathoracic segments, dorsal <bold>H</bold> prothoracic leg, posterior <bold>I</bold> tarsal claw in detail, posterior <bold>J</bold> prothoracic spiracle, lateral <bold>K</bold> second to fourth abdominal segments, lateral <bold>L</bold> abdominal callus in detail, ventral. Scale bars: 20 µm (<bold>E, I, J</bold>); 40 µm (<bold>B</bold>), 100 µm (<bold>C, D, H, L</bold>); 0.5 mm (<bold>A, G, K</bold>).</p></caption><graphic xmlns:xlink="http://www.w3.org/1999/xlink" xlink:href="zookeys-866-039-g006.jpg" position="float" orientation="portrait" xlink:type="simple" id="oo_319548.jpg"><uri content-type="original_file" xlink:type="simple">https://binary.pensoft.net/fig/319548</uri></graphic></fig><p>Chaetotaxy (Fig. <xref ref-type="fig" rid="F5">5A, B</xref>). Head with F unisetose; C group bisetose; A group trisetose, forming an obtuse triangle with A3 closest to stemmata; AF group bisetose; P unisetose; Md group absent; L unisetose; S trisetose; SS trisetose (not drawn). A3 and P1 about equal in length, longest setae on head. T1 with D group bisetose; XD bise<!--PageBreak -->tose; SD bisetose; L bisetose; SV bisetose. T2–3 with D group bisetose; SD unisetose; L1 unisetose; SV unisetose. A1–7 with D group bisetose; MD unisetose; SD bisetose; L bisetose; SV and V unisetose. A8 with D group bisetose; MD unisetose; SD1 unisetose; L bisetose; V unisetose. A9 with D group unisetose, SD bisetose; L unisetose. A10 with D group bisetose; SD bisetose; V unisetose, and three pairs of unnamed setae on lateral of calli.</p><p><bold>Pupa</bold> (Figs <xref ref-type="fig" rid="F7">7</xref>, <xref ref-type="fig" rid="F8">8</xref>). Body length (average ± standard deviation) = 11.52 ± 0.67 mm; <italic>n</italic> = 5. Yellowish brown, becoming dark brown near adult emergence (Fig. <xref ref-type="fig" rid="F7">7C</xref>). Head with stout, short, bow-shaped frontal gall-cutter process in dorsal view (Figs <xref ref-type="fig" rid="F7">7A, C</xref>), which is continued latero-caudally up to eye margin by slightly elevated ridges that limit depressions on frons under lateral view. Vertex with two pairs of small setae laterally. Clypeus little pronounced, with one pair of small setae laterally; labrum short, slightly bilobed (Fig. <xref ref-type="fig" rid="F8">8B</xref>). Antennae clubbed at the end, reaching anterior portion of third abdominal segment. Mandibles small, rounded, meso-anterior to the eyes. Maxillary palpi small, rounded, latero-posteriorly to the eyes. Proboscis shorter than and laterally margined by the prothoracic legs; galea converging mesally along the second half portion. Labial palpi contiguous on the center, extending to half length of the galea. Pronotum fairly developed, bearing a central ridge that extends caudally along the meso- and metanotum. Hindwings concealed by forewings, both extending to sixth abdominal segment. Protho-, meso-, and methatoracic legs reaching the second, fifth, and seventh abdominal segments, respectively. Thoracic and abdominal setae extremely reduced in size: one pair, latero-dorsally, on meso- and metathorax, and A2–A9; another pair, subspiracular, on A2–A7. Abdominal spiracles rounded, with slightly elevated peritreme (Fig. <xref ref-type="fig" rid="F8">8E</xref>), laterally on A2–A7; spiracle on A8 closed. Basal and caudal transverse rows of spines (Figs <xref ref-type="fig" rid="F8">8D, F</xref>) present from abdominal segments two to seven on males; only one row of such spines is found on segment seven of females, and also on segments eight and nine on both sexes. Last abdominal segment with four pairs of stout, scaly spines on caudal margin: two pairs in latero-dorsal and two pairs in latero-ventral position (Fig. <xref ref-type="fig" rid="F8">8H, G</xref>).</p><fig id="F7" position="float" orientation="portrait"><object-id xmlns:xlink="http://www.w3.org/1999/xlink" content-type="doi" xlink:type="simple">10.3897/zookeys.866.34202.figure7</object-id><object-id xmlns:xlink="http://www.w3.org/1999/xlink" content-type="arpha" xlink:type="simple">8dca1a5f-de8d-5e8c-9b09-88c48ade5a50</object-id><label>Figure 7.</label><caption><p><italic><tp:taxon-name><tp:taxon-name-part taxon-name-part-type="genus" reg="Neosphecia">Neosphecia</tp:taxon-name-part><tp:taxon-name-part taxon-name-part-type="species" reg="cecidogena">cecidogena</tp:taxon-name-part></tp:taxon-name></italic> pupa under light microscopy, in dorsal (<bold>A</bold>), ventral (<bold>B</bold>) and lateral (<bold>C</bold>) views. Scale bar:1 mm.</p></caption><graphic xmlns:xlink="http://www.w3.org/1999/xlink" xlink:href="zookeys-866-039-g007.jpg" position="float" orientation="portrait" xlink:type="simple" id="oo_319549.jpg"><uri content-type="original_file" xlink:type="simple">https://binary.pensoft.net/fig/319549</uri></graphic></fig><fig id="F8" position="float" orientation="portrait"><object-id xmlns:xlink="http://www.w3.org/1999/xlink" content-type="doi" xlink:type="simple">10.3897/zookeys.866.34202.figure8</object-id><object-id xmlns:xlink="http://www.w3.org/1999/xlink" content-type="arpha" xlink:type="simple">1e48885e-26c2-5bdd-b2e0-8e32e01173ce</object-id><label>Figure 8.</label><caption><p><italic><tp:taxon-name><tp:taxon-name-part taxon-name-part-type="genus" reg="Neosphecia">Neosphecia</tp:taxon-name-part><tp:taxon-name-part taxon-name-part-type="species" reg="cecidogena">cecidogena</tp:taxon-name-part></tp:taxon-name></italic> pupal morphology under scanning electron microscopy <bold>A, C</bold> head, ventral and lateral views, respectively <bold>B</bold> clipeal seta in detail <bold>D</bold> third to sixth abdominal segments, lateral <bold>E</bold> fourth abdominal spiracle, lateral <bold>F</bold> spines of fourth abdominal segment in detail, lateral <bold>G</bold> last abdominal segments, posterior <bold>H</bold> spine of last abdominal segment, mesal. Scale bars: 40 µm (<bold>H</bold>); 50 µm (<bold>B, E</bold>); 100 µm (<bold>F</bold>); 200 µm (<bold>C, G</bold>); 0.4 mm (<bold>A</bold>); 0.5 mm (<bold>D</bold>), respectively.</p></caption><graphic xmlns:xlink="http://www.w3.org/1999/xlink" xlink:href="zookeys-866-039-g008.jpg" position="float" orientation="portrait" xlink:type="simple" id="oo_319550.jpg"><uri content-type="original_file" xlink:type="simple">https://binary.pensoft.net/fig/319550</uri></graphic></fig></tp:treatment-sec><tp:treatment-sec sec-type="distribution" id="SECID0EHBAI"><title>Distribution.</title><p>This new species is known only from the type locality, the humid forest portions of the CPCN Pró-Mata, São Francisco de Paula municipality, Rio Grande do Sul State, Brazil.</p></tp:treatment-sec><tp:treatment-sec sec-type="host" id="SECID0EMBAI"><title>Host plant.</title><p>Galls of <italic><tp:taxon-name><tp:taxon-name-part taxon-name-part-type="genus" reg="Neosphecia">N.</tp:taxon-name-part><tp:taxon-name-part taxon-name-part-type="species" reg="cecidogena">cecidogena</tp:taxon-name-part></tp:taxon-name></italic> have been found only in association with <italic><tp:taxon-name><tp:taxon-name-part taxon-name-part-type="genus" reg="Cayaponia">Cayaponia</tp:taxon-name-part><tp:taxon-name-part taxon-name-part-type="species" reg="pilosa">pilosa</tp:taxon-name-part></tp:taxon-name></italic> (Vell.) Cogn. (<tp:taxon-name><tp:taxon-name-part taxon-name-part-type="family">Cucurbitaceae</tp:taxon-name-part></tp:taxon-name>), which is distributed in the ombrophilous Atlantic Forest of southern Brazil (from Minas Gerais to Rio Grande do Sul State) (<xref ref-type="bibr" rid="B17">Gomes-Klein et al. 2015</xref>). Biology and natural history of this cucurbit are poorly known. It is a herbaceous, prehensile vine (Fig. <xref ref-type="fig" rid="F9">9A</xref>), which bears pairs of forked, axillary tendrils, simple, alternate leaves with lamina that may vary from entire, to three to five lobed; flowers are solitary, axillary, and with penduncles varying from 7 to 9 cm long; fruits are ellipsoid and ca 2 cm in length, which are initially green (Fig. <xref ref-type="fig" rid="F9">9B</xref>) but changing to wine-colored when mature (<xref ref-type="bibr" rid="B39">Porto 1974</xref>; <xref ref-type="bibr" rid="B47">Villagra and Romaniuc Neto 2011</xref>). At the type locality, <italic><tp:taxon-name><tp:taxon-name-part taxon-name-part-type="genus" reg="Cayponia">C.</tp:taxon-name-part><tp:taxon-name-part taxon-name-part-type="species" reg="pilosa">pilosa</tp:taxon-name-part></tp:taxon-name></italic> plants are found scattered on forest borders, particularly along trails.</p><fig id="F9" position="float" orientation="portrait"><object-id xmlns:xlink="http://www.w3.org/1999/xlink" content-type="doi" xlink:type="simple">10.3897/zookeys.866.34202.figure9</object-id><object-id xmlns:xlink="http://www.w3.org/1999/xlink" content-type="arpha" xlink:type="simple">88439236-8627-5fa4-b656-6636432d0fc8</object-id><label>Figure 9.</label><caption><p>Natural history of <italic><tp:taxon-name><tp:taxon-name-part taxon-name-part-type="genus" reg="Neosphecia">Neosphecia</tp:taxon-name-part><tp:taxon-name-part taxon-name-part-type="species" reg="cecidogena">cecidogena</tp:taxon-name-part></tp:taxon-name></italic> on <italic><tp:taxon-name><tp:taxon-name-part taxon-name-part-type="genus" reg="Cayaponia">Cayaponia</tp:taxon-name-part><tp:taxon-name-part taxon-name-part-type="species" reg="pilosa">pilosa</tp:taxon-name-part></tp:taxon-name></italic><bold>A</bold> host plant at the type locality <bold>B</bold> young fruit, lateral <bold>C</bold> fully developed gall on axillary region, lateral <bold>D, E</bold> basal portion of median-sized gall sectioned transversally, showing yellowish nutritive tissue (pointed by closed arrows) (<bold>D</bold>) longitudinally sectioned medium-sized galls, showing larval feeding scars on nutritive tissue (some are indicated by open arrows) <bold>F</bold> longitudinally sectioned mature gall, with last instar larva (asterisk) inside (closed and open arrows indicate frass and operculum, respectively) <bold>G</bold> transversally sectioned, senescent gall showing detached operculum (indicated by seta) and internal wall covered by silk <bold>H</bold> longitudinally sectioned senescent gall showing internal silk covering (proximal limit pointed by closed arrow) <bold>I</bold> senescent, overwintering gall, lateral (seta indicates direction of adult emergence) <bold>J</bold> distal portion of senescent gall, showing pupal exuvium left partially protruded after adult emergence (marked with asterisk). Scale bars: 2 mm (<bold>G, H</bold>); 3mm (<bold>D–F</bold>); 4mm (<bold>J</bold>); 6 mm (<bold>I</bold>); 9 mm (<bold>C</bold>); 1 cm (<bold>B</bold>); 9 cm (<bold>A</bold>).</p></caption><graphic xmlns:xlink="http://www.w3.org/1999/xlink" xlink:href="zookeys-866-039-g009.jpg" position="float" orientation="portrait" xlink:type="simple" id="oo_319551.jpg"><uri content-type="original_file" xlink:type="simple">https://binary.pensoft.net/fig/319551</uri></graphic></fig><!--PageBreak --><!--PageBreak --></tp:treatment-sec><tp:treatment-sec sec-type="natural history" id="SECID0ETFAI"><title>Natural history.</title><p>The unilocular, cylindrical galls of <italic><tp:taxon-name><tp:taxon-name-part taxon-name-part-type="genus" reg="Neosphecia">N.</tp:taxon-name-part><tp:taxon-name-part taxon-name-part-type="species" reg="cecidogena">cecidogena</tp:taxon-name-part></tp:taxon-name></italic> measure on average (± standard deviation) 3.44 ± 2.51 cm (<italic>n</italic> = 9) in length when mature. They appear individually and from the beginning develop externally on axillary buds of <italic><tp:taxon-name><tp:taxon-name-part taxon-name-part-type="genus" reg="Cayponia">C.</tp:taxon-name-part><tp:taxon-name-part taxon-name-part-type="species" reg="pilosa">pilosa</tp:taxon-name-part></tp:taxon-name></italic> vines. Contrary to the oval <italic><tp:taxon-name><tp:taxon-name-part taxon-name-part-type="genus" reg="Cayponia">C.</tp:taxon-name-part><tp:taxon-name-part taxon-name-part-type="species" reg="pilosa">pilosa</tp:taxon-name-part></tp:taxon-name></italic> fruits (Fig. <xref ref-type="fig" rid="F9">9B</xref>), <italic><tp:taxon-name><tp:taxon-name-part taxon-name-part-type="genus" reg="Neosphecia">N.</tp:taxon-name-part><tp:taxon-name-part taxon-name-part-type="species" reg="cecidogena">cecidogena</tp:taxon-name-part></tp:taxon-name></italic> galls are not pedunculate (Fig. <xref ref-type="fig" rid="F9">9C</xref>). They are green during development and later turn dark brown with the progress of senescence (Fig. <xref ref-type="fig" rid="F9">9I</xref>). The internal chamber is filled with a yellowish nutritive tissue (Fig. <xref ref-type="fig" rid="F9">9D, E</xref>) which is consumed by larvae during development. With the end of feeding, the last larval instar builds a blackish, circular operculum (Fig. <xref ref-type="fig" rid="F9">9F–H</xref>) that splits the chamber into two sections, one distal, where the frass is deposited, and one basal, which has the distal portion of the wall lined with light-gray silk (Fig. <xref ref-type="fig" rid="F9">9E</xref>) and where pupation occurs. Achieving maturation, the wall of the gall hardens with the exception of the distal, pointed end, which remains thin and soft and through <!--PageBreak -->which adult emergence occurs (Fig. <xref ref-type="fig" rid="F9">9I</xref>). During emergence, with the action of the frontal process and body contortions, the pupa detaches the operculum and ruptures the distal, weaker portion of the wall. By continuing these movements and anchoring the body laterally with its abdominal spines, the pupa pushes itself partially out of the gall. During this process, the anterior portion of the exuviae is split, allowing adult emergence. In all cases of adult emergence under laboratory conditions, the anterior part of the pupal exuviae (head and thorax) was found protruding to the outside (Fig. <xref ref-type="fig" rid="F9">9J</xref>), while the posterior third remained in the chamber.</p><!--PageBreak --><p>A few <italic><tp:taxon-name><tp:taxon-name-part taxon-name-part-type="genus" reg="Cayponia">C.</tp:taxon-name-part><tp:taxon-name-part taxon-name-part-type="species" reg="pilosa">pilosa</tp:taxon-name-part></tp:taxon-name></italic> plants have been found at the type locality bearing from one to five <italic><tp:taxon-name><tp:taxon-name-part taxon-name-part-type="genus" reg="Neosphecia">N.</tp:taxon-name-part><tp:taxon-name-part taxon-name-part-type="species" reg="cecidogena">cecidogena</tp:taxon-name-part></tp:taxon-name></italic> galls per plant. Field collections carried out during five consecutive years at the type locality indicated that it is a univoltine species, larvae growing during the summer <!--PageBreak -->when young galls are seen on <italic><tp:taxon-name><tp:taxon-name-part taxon-name-part-type="genus" reg="Cayponia">C.</tp:taxon-name-part><tp:taxon-name-part taxon-name-part-type="species" reg="pilosa">pilosa</tp:taxon-name-part></tp:taxon-name></italic> vines. Fully developed galls containing last instar larvae have been collected mainly during autumn. When brought to the laboratory, these remained larvae during the winter, apparently in a diapause state. Pupation in this case occurred during the first week of September and emergence a few days later during early spring. The absence of a proboscis suggests that adults of <italic><tp:taxon-name><tp:taxon-name-part taxon-name-part-type="genus" reg="Neosphecia">N.</tp:taxon-name-part><tp:taxon-name-part taxon-name-part-type="species" reg="cecidogena">cecidogena</tp:taxon-name-part></tp:taxon-name></italic> are not active feeders. The appearance of a substantial number of corionated eggs in the abdomen of dissected females shortly after emergence in the laboratory indicates that reproduction occurs early in adult life, and thus, adults may not live long.</p></tp:treatment-sec><ref-list><ref id="B38"><mixed-citation xmlns:xlink="http://www.w3.org/1999/xlink" xlink:type="simple"><person-group><name name-style="western"><surname>Pitkin</surname><given-names>LM</given-names></name></person-group> (<year>1986</year>) <article-title>A technique for the preparation of complex male genitalia in microlepidoptera.</article-title><source>Entomologist’s Gazette</source><volume>37</volume>: <fpage>173</fpage>–<lpage>179</lpage>.</mixed-citation></ref><ref id="B31"><mixed-citation xmlns:xlink="http://www.w3.org/1999/xlink" xlink:type="simple"><person-group><name name-style="western"><surname>Le Cerf</surname><given-names>F</given-names></name></person-group> (<year>1917</year>) <article-title>Contributions à l’étude des <tp:taxon-name><tp:taxon-name-part taxon-name-part-type="family">Aegeriidae</tp:taxon-name-part></tp:taxon-name>. Description et iconographie d’espèces et de formes nouvelles ou peu connues. In: Oberthür C (Ed.</article-title><source>) Études de Lépidoptérologie Comparée</source><volume>14</volume>: <fpage>137</fpage>–<lpage>388</lpage>. [pls 475–481] <ext-link xlink:type="simple" ext-link-type="doi" xlink:href="10.5962/bhl.title.8792">https://doi.org/10.5962/bhl.title.8792</ext-link></mixed-citation></ref><ref id="B30"><mixed-citation xmlns:xlink="http://www.w3.org/1999/xlink" xlink:type="simple"><person-group><name name-style="western"><surname>Le Cerf</surname><given-names>F</given-names></name></person-group> (<year>1916</year>) <article-title>Explication des planches. In: Oberthür C (Ed.</article-title><source>) Études de Lépidoptérologie Comparée</source><volume>12</volume>(<issue>1</issue>): <fpage>7</fpage>–<lpage>14</lpage>. [pls 373–381] <ext-link xlink:type="simple" ext-link-type="doi" xlink:href="10.5962/bhl.title.8792">https://doi.org/10.5962/bhl.title.8792</ext-link></mixed-citation></ref><ref id="B27"><mixed-citation xmlns:xlink="http://www.w3.org/1999/xlink" xlink:type="simple"><person-group><name name-style="western"><surname>Hinton</surname><given-names>HE</given-names></name></person-group> (<year>1981</year>) <source>Biology of insect eggs. Vol. I.</source><publisher-name>Pergamon Press</publisher-name>, <publisher-loc>Oxford</publisher-loc>, <size units="page">473 pp</size>.</mixed-citation></ref><ref id="B17"><mixed-citation xmlns:xlink="http://www.w3.org/1999/xlink" xlink:type="simple"><person-group><name name-style="western"><surname>Gomes-Klein</surname><given-names>VL</given-names></name><name name-style="western"><surname>Lima</surname><given-names>LFP</given-names></name><name name-style="western"><surname>Gomes-Costa</surname><given-names>GA</given-names></name><name name-style="western"><surname>Medeiros</surname><given-names>ES</given-names></name></person-group> (<year>2015</year>) <tp:taxon-name><tp:taxon-name-part taxon-name-part-type="family">Cucurbitaceae</tp:taxon-name-part></tp:taxon-name>. In: Lista de Espécies da Flora do Brasil. Jardim Botânico do Rio de Janeiro. <ext-link xlink:type="simple" ext-link-type="uri" xlink:href="http://floradobrasil.jbrj.gov.br/jabot/floradobrasil/FB82111">http://floradobrasil.jbrj.gov.br/jabot/floradobrasil/FB82111</ext-link> [Accessed on: 2018-9-24]</mixed-citation></ref><ref id="B39"><mixed-citation xmlns:xlink="http://www.w3.org/1999/xlink" xlink:type="simple"><person-group><name name-style="western"><surname>Porto</surname><given-names>ML</given-names></name></person-group> (<year>1974</year>) <article-title><tp:taxon-name><tp:taxon-name-part taxon-name-part-type="family">Cucurbitaceae</tp:taxon-name-part></tp:taxon-name>.</article-title><source>Boletim do Instituto Central de Biociências</source><volume>31</volume>: <fpage>1</fpage>–<lpage>64</lpage>.</mixed-citation></ref><ref id="B47"><mixed-citation xmlns:xlink="http://www.w3.org/1999/xlink" xlink:type="simple"><person-group><name name-style="western"><surname>Villagra</surname><given-names>BLP</given-names></name><name name-style="western"><surname>Romaniuc Neto</surname><given-names>S</given-names></name></person-group> (<year>2011</year>) <article-title>Plantas trepadeiras do Parque Estadual das Fontes do Ipiranga (São Paulo, Brasil).</article-title><source>Hoehnea</source><volume>38</volume>: <fpage>325</fpage>–<lpage>384</lpage>. <ext-link xlink:type="simple" ext-link-type="doi" xlink:href="10.1590/S2236-89062011000300001">https://doi.org/10.1590/S2236-89062011000300001</ext-link></mixed-citation></ref></ref-list></tp:taxon-treatment>
